# Supplementary material for: HMGB2 regulates the differentiation and stemness of exhausted CD8+ T cells during chronic viral infection and cancer
Source: Nat Commun. 2023 Sep 13;14:5631. doi: 10.1038/s41467-023-41352-0 (PMC10499904; doi:10.1038/s41467-023-41352-0)
Supplement: Supplementary file 3 — Source Data [file 41467_2023_41352_MOESM3_ESM.xlsx]

## Sheet: Figure 1a
Figure 1a
	GP33-41
	Naïve	Effector	Memory	Early Exhausted	Late Exhausted
	44037	103348	77640	107508	102870
	46777	105023	77977	124067	98523
	43699	99882	68048	115585	116981
	37629				106412

## Sheet: Figure 1b
Figure 1b
	GP276-286
	Naïve	Effector	Memory	Early Exhausted	Late Exhausted
	44037	126091	92437	116595	118304
	46777	130251	81936	135317	109890
	43699	124598	76382	120482	134139
	37629				119256

## Sheet: Figure 2b
Figure 2b
	CD8+ cells (%)
DPI	WT					Hmgb2-/-
8	12.3	15.7	14.8	11.3	13.6	14.6	16.7	15.4	15.3	12.1
15	8.23	9.62	4.01	8.41	2.52	7.34	7.31	7.05	11.3	6.78
26	4.92	7.64	3.17	5.99	1	4.77	4.67	4.35	5.21	4.22
35	3.73	5.09	2.52	5.73	0.7	2.96	3.47	4.05	3.72	2.51

## Sheet: Figure 2c
Figure 2c
	CD8+ cells (%)			Number of cells
	WT	Hmgb2-/-		WT	Hmgb2-/-
	3.41	2.45		4420000	4687500
	3.37	2.52		2677500	4600000
	2.36	3.08		2682500	6160000
	1.39	2.55		1552500	3960000
	2.62	2.97		3547500	4802000
	1.13	2.85		1350000	5618000
	1.04	3.22		1190000	5200000
	1.1	2.8		1539000	3956000
	3.77	3.01		2280000	2600000
	4.03	1.14		3770000	1314000
	0.53	0.12		577600	114000
	4.35	2.86		8960000	5460000
	1.76	0.091		2943000	8880
	0.11	0.17		185400	21240
	0.48	0.18		40420	25410
	0.65	0.19		57970	18260
	2.73	0.42		232000	27450
	2.82			249150
	0.2			14400

## Sheet: Figure 2d
Figure 2d
	P14 cells (%)
	WT		Hmgb2-/-
	IFNy+	IFNy+TNFa+	IFNy+	IFNy+TNFa+
	91.08	89.2	91.95	89.4
	88.34	86.4	91.3	89.6
	92.33	90.3	89.22	87.2
	90.78	90	90.78	88.1
	90.94	88.5	92.25	90

## Sheet: Figure 2f
Figure 2f
	Transferred cells (%)
DPI	WT					Hmgb2-/-
0	50					50
6		55.9	65.9	50.6	55.7		44.1	34.1	49.4	44.3
8	54.6	72.5	59.1	56.7	56.6	45.4	27.5	40.9	43.3	43.4
10	66.2	60.4	58.8	57.7	49.5	33.8	39.6	41.2	42.3	50.5
30	59.6	58.1	56.5	60.2	53	40.4	41.9	43.5	39.8	47

## Sheet: Figure 2g
Figure 2g
	Number of cells
	WT		Hmgb2-/-
	8dpi	30dpi	8dpi	30dpi
	441000	155250	529200	94500
	3640000	517500	1378000	292500
	1213800	530190	856800	234270
	1407000	694980	1071000	294840
	2002500	790560	1530000	466560
	9746250	74100	8510000	50160
	16286600	126400	12124200	94800
	14248000	143000	14170000	107250
	10980000	92015	8550000	60945
		96600		112700
		413850		213600
		338800		159600
		255300		156400
		399900		167400
		585000		390000
		256200		189100
		316000		160000
		495800		340400
		556200		355350
		374850		163200
		634600		247000
		576850		219950
		605000		261250
		502900		155100
		497200		215600
		467200		175200
		594500		250100
		819200		352000

## Sheet: Figure 2h
Figure 2h
	P14 cells (%)
	WT		Hmgb2-/-
	SLEC	MPEC	SLEC	MPEC
	71.7	2.31	54.7	5.32
	64.9	3.27	47.6	6.17
	63.8	3.15	50.6	5.61
	63.2	3.03	51.8	5.07
	64.2	2.21	53.4	4.43
	63.2	1.66	47.7	3.8
	72.3	1.33	59.6	2.99
	67.5	1.73	56.4	3.18
	64.4	2.24	50.4	3.78
	65	1.31	54	2.9
	76.3	0.54	49.8	1.3
	77.6	0.48	49.7	1.37
	68	1.13	45.9	1.97
	67.5	0.84	39.1	1.57
	75.4	1.08	50	2.22
	65.5	1.13	39.3	1.93
	70.3	0.93	39.1	1.89
	74.7	0.97	46.2	2.01
	68.5	1.34	36	2.35
	72.3	0.84	42.6	1.77

## Sheet: Figure 2i
Figure 2i
	P14 cells (%)
	WT		Hmgb2-/-
	SLEC	MPEC	SLEC	MPEC
	40.5	32.5	15.2	60.2
	27.3	49.9	11.5	68.4
	23.1	56.9	11.1	71.7
	26.3	50.2	8.78	71
	39	38	12.1	66.7
	35.5	42.8	20.7	55.5
	25.4	52.9	11.3	67.4

## Sheet: Figure 2j
Figure 2j
	P14 cells (%)
	WT			Hmgb2-/-
	Tcm	Tem	t-Tem	Tcm	Tem	t-Tem
	14.1	49.9	35.1	6.35	70.2	23
	18.2	52.7	28.4	9.56	74.8	15.3
	22.3	46.3	29.4	10	68.9	20.4
	11.9	46.5	40.6	10	57.8	27.8
	24.7	47.1	27	9.27	70.1	20.1
	23.3	48.9	26.6	11.3	71.4	16.9
	14.6	44.8	39.9	8.98	67.4	22.7
	19.9	45.7	33.8	8.52	64.1	26.8
	21.1	55.2	23	11	72.6	16

[truncated: 49 more sheets: Figure 3b, Figure 3c, Figure 3d, Figure 3f, Figure 3g, Figure 3h, Figure 3i, Figure 3j, Figure 3k, Figure 5a, Figure 5b, Figure 5c, Figure 5d, Figure 5e, Figure 5f, Figure 5g, Figure 6b, Figure 6c, Figure 6d, Figure 6e …]
